# Supplementary material for: A novel function for p21Cip1 and acetyltransferase p/CAF as critical transcriptional regulators of TGFβ-mediated breast cancer cell migration and invasion
Source: Breast Cancer Res. 2012 Sep 20;14(5):R127. doi: 10.1186/bcr3322 (PMC4053104; doi:10.1186/bcr3322)
Supplement: Additional file 1 — Table S1: Patient characteristics from breast carcinoma microarray tissue sections. The patient characteristics including tumor grade, TNM and lymph node involvement are provided for breast carcinoma microarray slides (BCR961 and T088, Biomax). [file bcr3322-S1.XLSX]

## Sheet: Tissue array
BCR961	sex	age	organ	pathology	type	grade	tnm	Lymph Node	ER
	F	41	breast	Invasive ductal carcinoma	Malignant	II	T2N0M0	Negative	++, 5%
	F	44	breast	Invasive ductal carcinoma	Malignant	II~III	T3N0M0	Negative	-
	F	41	breast	Invasive ductal carcinoma	Malignant	II	T2N0M0	Negative	++, 5%
	F	44	breast	Invasive ductal carcinoma	Malignant	II~III	T3N0M0	Negative	-
	F	18	breast	Invasive ductal carcinoma	Malignant	II~III	T2N0M0	Negative	+~++, 5%
	F	31	breast	Invasive ductal carcinoma	Malignant	II~III	T2N0M0	Negative	-
	F	54	breast	Invasive ductal carcinoma	Malignant	II	T2N0M0	Negative	-
	F	46	breast	Invasive ductal carcinoma	Malignant	III	T2N0M0	Negative	+, 5%
	F	58	breast	Invasive ductal carcinoma	Malignant	II	T3N0M0	Negative	-
	F	31	breast	Invasive ductal carcinoma	Malignant	II~III	T2N0M0	Negative	-
	F	54	breast	Invasive ductal carcinoma	Malignant	II	T2N0M0	Negative	-
	F	58	breast	Invasive ductal carcinoma	Malignant	II	T3N0M0	Negative	-
	F	53	breast	Invasive ductal carcinoma	Malignant	II~III	T2N0M0	Negative	+~++, 10%
	F	48	breast	Invasive ductal carcinoma	Malignant	II~III	T2N0M0	Negative	++~+++, 30%
	F	40	breast	Invasive lobular carcinoma	Malignant	III	T2N0M0	Negative	++~+++, 50%
	F	53	breast	Invasive ductal carcinoma	Malignant	II~III	T2N0M0	Negative	+~++, 10%
	F	48	breast	Invasive ductal carcinoma	Malignant	II~III	T2N0M0	Negative	++~+++, 30%
	F	41	breast	Invasive ductal carcinoma	Malignant	II	T3N2M0	Positive	+, 5%
	F	55	breast	Invasive ductal carcinoma	Malignant	III	T3N2M0	Positive	+, 50%
	F	41	breast	Invasive ductal carcinoma	Malignant	II	T3N2M0	Positive	+, 5%
	F	42	breast	Invasive ductal carcinoma	Malignant	II~III	T4N2MX	Positive	+, 50%
	F	40	breast	Invasive ductal carcinoma	Malignant	II	T3N1M0	Positive	+, 10%
	F	42	breast	Invasive ductal carcinoma	Malignant	II~III	T4N2MX	Positive	+, 50%
	F	40	breast	Invasive ductal carcinoma	Malignant	II	T3N1M0	Positive	+, 10%
	F	50	breast	Invasive ductal carcinoma	Malignant	II~III	T4N3M1	Positive	+, 5%
	F	51	breast	Invasive ductal carcinoma	Malignant	II	T3N1M0	Positive	++, 50%
	F	43	breast	Invasive ductal carcinoma	Malignant	II~III	T3N1M0	Positive	-
	F	47	breast	Invasive ductal carcinoma	Malignant	III	T3N1M0	Positive	-
	F	49	breast	Invasive ductal carcinoma	Malignant	II~III	T3N1M0	Positive	++~+++, 20%
	F	50	breast	Invasive ductal carcinoma	Malignant	II~III	T4N3M1	Positive	+, 5%
	F	51	breast	Invasive ductal carcinoma	Malignant	II	T3N1M0	Positive	++, 50%
	F	43	breast	Invasive ductal carcinoma	Malignant	II~III	T4N2MX	Positive	-
	F	43	breast	Invasive ductal carcinoma	Malignant	II~III	T3N1M0	Positive	-
	F	47	breast	Invasive ductal carcinoma	Malignant	III	T3N1M0	Positive	-
T088	F	55	Breast	Invasive ductal carcinoma	Malignant	IIb	T2N1M0	Positive
	F	55	Breast	Invasive ductal carcinoma	Malignant	IIb	T2N1M0	Positive
	F	39	Breast	Invasive ductal carcinoma	Malignant	IIIa	T2N2M0	Positive
	F	39	Breast	Invasive ductal carcinoma	Malignant	IIIa	T2N2M0	Positive
	F	55	Breast	Invasive ductal carcinoma	Malignant	IIb	T2N1M0	Positive
	F	55	Breast	Invasive ductal carcinoma	Malignant	IIb	T2N1M0	Positive
	F	39	Breast	Invasive ductal carcinoma	Malignant	IIIa	T2N2M0	Positive
	F	39	Breast	Invasive ductal carcinoma	Malignant	IIIa	T2N2M0	Positive
	F	57	Breast	Invasive ductal carcinoma	Malignant	IIa	T2N0M0	Negative
	F	57	Breast	Invasive ductal carcinoma	Malignant	IIa	T2N0M0	Negative
	F	47	Breast	Invasive ductal carcinoma	Malignant	IIa	T2N0M0	Negative
	F	47	Breast	Invasive ductal carcinoma	Malignant	IIa	T2N0M0	Negative
	F	57	Breast	Invasive ductal carcinoma	Malignant	IIa	T2N0M0	Negative
	F	57	Breast	Invasive ductal carcinoma	Malignant	IIa	T2N0M0	Negative
	F	47	Breast	Invasive ductal carcinoma	Malignant	IIa	T2N0M0	Negative
	F	47	Breast	Invasive ductal carcinoma	Malignant	IIa	T2N0M0	Negative
